# Supplementary material for: Isolation of Smenopyrone, a Bis-γ-Pyrone Polypropionate from the Caribbean Sponge Smenospongia aurea
Source: Mar Drugs. 2018 Aug 17;16(8):285. doi: 10.3390/md16080285 (PMC6117678; doi:10.3390/md16080285)
Supplement: Supplementary file 1 [file marinedrugs-16-00285-s001.zip]

Archive with 1 entries (1 files):
- marinedrugs-342181-SI.pdf
